# Supplementary material for: In Vitro and In Vivo Infectious Potential of Coxiella burnetii: A Study on Belgian Livestock Isolates
Source: PLoS One. 2013 Jun 28;8(6):e67622. doi: 10.1371/journal.pone.0067622 (PMC3695903; doi:10.1371/journal.pone.0067622)
Supplement: Table S1 — Data on spleen weight (mg) and associated bacterial load (genome equivalent) obtained from individual mice for each of C. burnetii isolates used in this study. (XLSX) [file pone.0067622.s003.xlsx]

## Sheet: Spleen
		1WPI		2WPI		4WPI		8WPI
		Spleen weight (mg)	Total spleen bacterial load (genome equivalent)	Spleen weight (mg)	Total spleen bacterial load (genome equivalent)	Spleen weight (mg)	Total spleen bacterial load (genome equivalent)	Spleen weight (mg)	Total spleen bacterial load (genome equivalent)
CbBEC1	mouse 1	106	8.50203e+07	110	0	121	2.9377e+08	89	0
	mouse 2	124	6.20302e+07	162	0	118	1.67609e+08	98	0
	mouse 3	75	0	164	1.08934e+07	138	0	92	3.75789e+07
	mouse 4	77	3.00078e+08	163	4.02991e+07	128	6.36724e+08	100	2.43315e+07
	mouse 5	62	0	150	2.42355e+07	134	0	107	0
NMI	mouse 6	246	3.96422e+12	325	5.93825e+11	146	9.90769e+09	140	0
	mouse 7	191	1.92339e+12	288	2.03027e+11	95	4.56233e+08	146	0
	mouse 8	269	3.93632e+12	253	2.71189e+11	164	2.06435e+08	125	0
	mouse 9	194	1.09479e+09	254	4.54351e+10	126	1.01836e+08	131	0
	mouse 10	171	1.91929e+09	305	1.2015e+12	104	0	127	0
CbBEB1	mouse 11	140	3.83456e+11	112	2.61522e+07	121	5.8813e+09	94	0
	mouse 12	144	1.53093e+12	146	2.05624e+11	116	1.12662e+09	109	0
	mouse 13	150	1.09744e+12	179	2.94771e+07	167	1.3086e+10	106	0
	mouse 14	153	3.60258e+09	182	6.58604e+07	111	8.67761e+08	108	0
	mouse 15	135	0	175	5.3467e+08	100	5.37173e+07	78	0
